# Supplementary material for: Poly(amidoamine) Dendrimers as Nanocarriers for 5-Fluorouracil: Effectiveness of Complex Formation and Cytotoxicity Studies
Source: Int J Mol Sci. 2021 Oct 16;22(20):11167. doi: 10.3390/ijms222011167 (PMC8537672; doi:10.3390/ijms222011167)
Supplement: Supplementary file 1 [file ijms-22-11167-s001.zip]

Archive with 1 entries (1 files):
- ijms-1390616-supplementary.pdf
